# Supplementary material for: METhodological RadiomICs Score (METRICS): a quality scoring tool for radiomics research endorsed by EuSoMII
Source: Insights Imaging. 2024 Jan 17;15:8. doi: 10.1186/s13244-023-01572-w (PMC10792137; doi:10.1186/s13244-023-01572-w)
Supplement: Supplementary file 1 — Additional file 1. [file 13244_2023_1572_MOESM1_ESM.xlsx]

## Sheet: Round#1
Item#1	Item#X	Item#2	Item#3	Item#4	Item#5	Item#6	Item#7	Item#8	Item#9	Item#10	Item#11	Item#12	Item#13	Item#14	Item#15	Item#16	Item#18	Item#19	Item#20	Item#21	Item#22	Item#23	Item#24	Item#25	Item#26	Item#27	Item#28	Item#29	Item#30
Strongly agree	Strongly agree	Strongly agree	Agree	Strongly agree	Strongly agree	Strongly agree	Strongly agree	Strongly agree	Strongly agree	Strongly agree	Strongly agree	Strongly agree	Strongly agree	Strongly agree	Strongly agree	Strongly agree	Disagree	Strongly agree	Strongly agree	Strongly agree	Strongly agree	Strongly agree	Strongly agree	Strongly agree	Strongly agree	Strongly agree	Strongly agree	Strongly agree	Strongly agree
Strongly agree	Neutral	Strongly agree	Agree	Strongly agree	Strongly agree	Agree	Strongly agree	Strongly agree	Strongly agree	Disagree	Strongly agree	Strongly agree	Strongly agree	Strongly agree	Strongly agree	Strongly agree	Strongly agree	Agree	Agree	Strongly agree	Strongly agree	Strongly agree	Agree	Agree	Strongly agree	Strongly agree	Strongly agree	Strongly agree	Strongly agree
Agree	Agree	Strongly agree	Strongly agree	Agree	Agree	Strongly agree	Strongly agree	Neutral	Neutral	Disagree	Strongly agree	Agree	Agree	Agree	Agree	Agree	Agree	Strongly agree	Strongly agree	Strongly agree	Agree	Agree	Strongly agree	Agree	Strongly agree	Agree	Agree	Agree	Agree
Agree	Neutral	Strongly agree	Strongly agree	Strongly agree	Strongly agree	Strongly agree	Agree	Agree	Neutral	Agree	Strongly agree	Agree	Strongly agree	Strongly agree	Strongly agree	Agree	Agree	Agree	Agree	Agree	Agree	Agree	Strongly agree	Agree	Agree	Agree	Neutral	Neutral	Neutral
Strongly agree	Strongly agree	Strongly agree	Strongly agree	Strongly agree	Disagree	Strongly agree	Strongly agree	Strongly agree	Strongly agree	Strongly agree	Strongly agree	Strongly agree	Strongly agree	Strongly agree	Strongly agree	Disagree	Strongly agree	Strongly agree	Strongly agree	Strongly agree	Strongly agree	Agree	Strongly agree	Strongly agree	Strongly agree	Strongly agree	Strongly agree	Strongly agree	Strongly agree
Neutral	Agree	Strongly agree	Agree	Strongly agree	Disagree	Agree	Agree	Strongly agree	Disagree	Agree	Strongly agree	Neutral	Agree	Agree	Disagree	Disagree	Strongly agree	Disagree	Strongly agree	Strongly agree	Disagree	Strongly agree	Strongly agree	Strongly agree	Agree	Strongly agree	Disagree	Strongly agree	Strongly agree
Agree	Agree	Strongly agree	Agree	Strongly agree	Strongly agree	Strongly agree	Agree	Agree	Strongly agree	Strongly agree	Strongly agree	Neutral	Agree	Agree	Agree	Agree	Strongly agree	Strongly agree	Agree	Strongly agree	Strongly agree	Agree	Neutral	Neutral	Strongly agree	Agree	Strongly agree	Strongly agree	Strongly agree
Strongly agree	Agree	Strongly agree	Strongly agree	Agree	Strongly agree	Strongly agree	Strongly agree	Strongly agree	Strongly agree	Agree	Agree	Strongly agree	Agree	Strongly agree	Strongly agree	Strongly agree	Agree	Strongly agree	Agree	Agree	Neutral	Agree	Strongly agree	Agree	Agree	Strongly agree	Neutral	Agree	Agree
Strongly agree	Neutral	Strongly agree	Strongly agree	Strongly agree	Strongly agree	Strongly agree	Strongly agree	Strongly agree	Strongly agree	Neutral	Strongly agree	Strongly agree	Strongly agree	Strongly agree	Strongly agree	Strongly agree	Strongly agree	Strongly agree	Strongly agree	Strongly agree	Strongly agree	Agree	Strongly agree	Agree	Strongly agree	Strongly agree	Strongly agree	Strongly agree	Strongly agree
Agree	Agree	Strongly agree	Agree	Agree	Disagree	Agree	Agree	Agree	Agree	Strongly agree	Agree	Agree	Agree	Agree	Agree	Agree	Agree	Agree	Strongly agree	Strongly agree	Neutral	Agree	Strongly agree	Strongly agree	Agree	Agree	Agree	Agree	Agree
Agree	Disagree	Strongly agree	Agree	Agree	Strongly disagree	Strongly agree	Strongly agree	Neutral	Strongly agree	Agree	Strongly agree	Strongly agree	Agree	Disagree	Agree	Strongly agree	Strongly agree	Agree	Strongly agree	Strongly agree	Strongly agree	Agree	Strongly agree	Agree	Strongly agree	Strongly agree	Strongly agree	Strongly agree	Strongly agree
Strongly agree	Strongly agree	Agree	Strongly agree	Agree	Strongly agree	Strongly agree	Neutral	Agree	Agree	Strongly agree	Agree	Agree	Neutral	Neutral	Neutral	Neutral	Strongly agree	Agree	Strongly agree	Strongly agree	Agree	Agree	Agree	Agree	Strongly agree	Strongly agree	Strongly agree	Strongly agree	Strongly agree
Strongly agree	Strongly agree	Strongly agree	Strongly agree	Strongly agree	Strongly agree	Strongly agree	Strongly agree	Strongly agree	Strongly agree	Strongly agree	Strongly agree	Strongly agree	Strongly agree	Strongly agree	Strongly agree	Strongly agree	Strongly agree	Strongly agree	Strongly agree	Strongly agree	Strongly agree	Neutral	Neutral	Neutral	Strongly agree	Strongly agree	Strongly agree	Strongly agree	Strongly agree
Strongly agree	Agree	Strongly agree	Strongly agree	Agree	Agree	Strongly agree	Agree	Strongly agree	Disagree	Agree	Agree	Disagree	Strongly agree	Strongly agree	Strongly agree	Neutral	Strongly agree	Agree	Strongly agree	Strongly agree	Agree	Disagree	Agree	Disagree	Strongly agree	Strongly agree	Neutral	Agree	Agree
Agree	Agree	Agree	Strongly agree	Agree	Strongly agree	Strongly agree	Neutral	Strongly agree	Agree	Disagree	Agree	Agree	Agree	Strongly agree	Strongly agree	Agree	Agree	Agree	Agree	Agree	Neutral	Neutral	Strongly agree	Strongly agree	Agree	Agree	Strongly agree	Neutral	Neutral
Agree	Agree	Strongly agree	Strongly agree	Agree	Neutral	Strongly agree	Agree	Strongly agree	Agree	Agree	Strongly agree	Strongly agree	Strongly agree	Strongly agree	Strongly agree	Strongly agree	Agree	Agree	Strongly agree	Strongly agree	Strongly agree	Neutral	Strongly agree	Agree	Strongly agree	Strongly agree	Agree	Strongly agree	Agree
Neutral	Neutral	Neutral	Disagree	Agree	Disagree	Disagree	Disagree	Strongly disagree	Strongly disagree	Strongly disagree	Neutral	Disagree	Neutral	Agree	Agree	Disagree	Agree	Agree	Disagree	Strongly agree	Agree	Strongly disagree	Disagree	Disagree	Agree	Agree	Disagree	Agree	Agree
Strongly agree	Disagree	Strongly agree	Strongly agree	Strongly agree	Disagree	Strongly agree	Strongly agree	Agree	Neutral	Strongly agree	Neutral	Strongly agree	Strongly agree	Agree	Strongly agree	Agree	Strongly agree	Strongly agree	Strongly agree	Strongly agree	Strongly agree	Strongly disagree	Strongly agree	Disagree	Strongly agree	Strongly agree	Strongly agree	Neutral	Neutral
Strongly agree	Agree	Strongly agree	Strongly agree	Strongly agree	Strongly agree	Strongly agree	Strongly agree	Strongly agree	Agree	Agree	Agree	Agree	Strongly agree	Strongly agree	Strongly agree	Strongly agree	Strongly agree	Strongly agree	Strongly agree	Strongly agree	Strongly agree	Neutral	Strongly agree	Agree	Strongly agree	Strongly agree	Strongly agree	Strongly agree	Strongly agree
Strongly agree	Strongly agree	Strongly agree	Strongly agree	Strongly agree	Strongly agree	Strongly agree	Strongly agree	Strongly agree	Strongly agree	Agree	Strongly agree	Strongly agree	Strongly agree	Agree	Agree	Agree	Strongly agree	Strongly agree	Agree	Strongly agree	Strongly agree	Neutral	Agree	Agree	Strongly agree	Strongly agree	Strongly agree	Strongly agree	Strongly agree
Agree	Agree	Agree	Agree	Agree	Strongly agree	Strongly agree	Agree	Strongly agree	Strongly agree	Agree	Agree	Strongly agree	Agree	Agree	Agree	Neutral	Neutral	Agree	Agree	Agree	Agree	Neutral	Agree	Agree	Agree	Agree	Strongly agree	Agree	Agree
Strongly agree	Strongly agree	Strongly agree	Strongly agree	Strongly agree	Agree	Strongly agree	Strongly agree	Strongly agree	Agree	Neutral	Strongly agree	Strongly agree	Strongly agree	Strongly agree	Agree	Agree	Strongly agree	Agree	Strongly agree	Strongly agree	Strongly agree	Agree	Strongly agree	Agree	Strongly agree	Strongly agree	Strongly agree	Strongly agree	Strongly agree
Strongly agree	Agree	Strongly agree	Strongly agree	Agree	Agree	Strongly agree	Agree	Agree	Agree	Disagree	Strongly agree	Strongly agree	Strongly agree	Agree	Strongly agree	Strongly agree	Strongly agree	Agree	Strongly agree	Strongly agree	Strongly agree	Agree	Strongly agree	Strongly agree	Strongly agree	Agree	Neutral	Strongly agree	Strongly agree
Agree	Agree	Agree	Agree	Strongly agree	Agree	Agree	Agree	Strongly agree	Agree	Agree	Strongly agree	Neutral	Agree	Strongly agree	Strongly agree	Agree	Strongly agree	Strongly agree	Strongly agree	Agree	Agree	Neutral	Neutral	Agree	Neutral	Strongly agree	Agree	Neutral	Neutral
Agree	Disagree	Agree	Strongly agree	Neutral	Agree	Strongly agree	Strongly agree	Strongly agree	Strongly agree	Agree	Strongly agree	Agree	Strongly agree	Neutral	Neutral	Neutral	Strongly agree	Agree	Agree	Agree	Neutral	Strongly agree	Agree	Agree	Strongly agree	Agree	Strongly agree	Strongly agree	Strongly agree
Strongly agree	Strongly agree	Strongly agree	Strongly agree	Strongly agree	Strongly disagree	Neutral	Strongly agree	Strongly agree	Strongly agree	Strongly agree	Strongly agree	Agree	Strongly agree	Strongly agree	Strongly agree	Strongly disagree	Strongly agree	Strongly agree	Strongly agree	Strongly agree	Strongly agree	Strongly agree	Strongly agree	Strongly agree	Strongly agree	Strongly agree	Disagree	Neutral	Neutral
Strongly agree	Strongly agree	Strongly agree	Strongly agree	Strongly agree	Strongly agree	Strongly agree	Agree	Strongly agree	Strongly agree	Agree	Strongly agree	Strongly agree	Agree	Strongly agree	Strongly agree	Strongly agree	Strongly agree	Agree	Strongly agree	Strongly agree	Strongly agree	Agree	Strongly agree	Strongly agree	Agree	Strongly agree	Agree	Strongly agree	Strongly agree
Disagree	Disagree	Strongly agree	Agree	Strongly agree	Strongly disagree	Strongly agree	Strongly disagree	Strongly agree	Disagree	Agree	Strongly agree	Strongly agree	Strongly agree	Strongly disagree	Disagree	Neutral	Disagree	Agree	Agree	Agree	Agree	Agree	Strongly agree	Strongly agree	Disagree	Strongly agree	Agree	Strongly agree	Strongly agree
Neutral	Disagree	Strongly agree	Strongly agree	Strongly agree	Disagree	Agree	Strongly agree	Agree	Disagree	Neutral	Strongly agree	Strongly agree	Strongly agree	Agree	Strongly agree	Strongly agree	Strongly agree	Neutral	Strongly agree	Strongly agree	Agree	Strongly disagree	Neutral	Disagree	Strongly agree	Strongly agree	Strongly disagree	Disagree	Disagree
Agree	Strongly agree	Strongly agree	Agree	Strongly agree	Agree	Strongly agree	Strongly agree	Strongly agree	Agree	Agree	Strongly agree	Strongly agree	Strongly agree	Strongly agree	Strongly agree	Agree	Strongly agree	Agree	Agree	Agree	Agree	Agree	Strongly agree	Agree	Strongly agree	Strongly agree	Strongly agree	Agree	Agree
Agree	Strongly agree	Strongly agree	Disagree	Strongly agree	Neutral	Strongly agree	Neutral	Strongly agree	Neutral	Strongly agree	Strongly agree	Strongly agree	Strongly agree	Strongly agree	Strongly agree	Strongly agree	Strongly agree	Strongly agree	Strongly agree	Strongly agree	Strongly agree	Strongly agree	Strongly agree	Strongly agree	Strongly agree	Strongly agree	Strongly agree	Strongly agree	Strongly agree
Strongly agree	Neutral	Strongly agree	Agree	Neutral	Disagree	Strongly agree	Disagree	Agree	Agree	Agree	Neutral	Strongly agree	Strongly agree	Strongly agree	Strongly agree	Disagree	Agree	Agree	Neutral	Agree	Agree	Strongly disagree	Strongly agree	Agree	Agree	Neutral	Strongly agree	Strongly agree	Strongly agree
Neutral	Agree	Strongly agree	Agree	Strongly agree	Strongly agree	Strongly agree	Disagree	Strongly agree	Strongly agree	Agree	Strongly agree	Strongly agree	Strongly agree	Strongly agree	Agree	Strongly agree	Strongly agree	Strongly agree	Strongly agree	Strongly agree	Agree	Neutral	Strongly agree	Strongly agree	Strongly agree	Strongly agree	Neutral	Strongly agree	Agree
Strongly agree	Neutral	Strongly agree	Strongly agree	Strongly agree	Agree	Strongly agree	Agree	Strongly agree	Strongly agree	Strongly agree	Strongly agree	Strongly agree	Strongly agree	Strongly agree	Strongly agree	Strongly agree	Strongly agree	Strongly agree	Strongly agree	Strongly agree	Strongly agree	Strongly agree	Strongly agree	Strongly agree	Strongly agree	Strongly agree	Strongly agree	Neutral	Neutral
Strongly agree	Agree	Strongly agree	Strongly agree	Agree	Strongly agree	Strongly agree	Strongly agree	Strongly agree	Strongly agree	Agree	Strongly agree	Agree	Agree	Agree	Strongly agree	Strongly agree	Strongly agree	Agree	Strongly agree	Strongly agree	Strongly agree	Strongly agree	Strongly agree	Strongly agree	Strongly agree	Agree	Agree	Agree	Agree
Strongly agree	Agree	Strongly agree	Strongly agree	Agree	Strongly agree	Strongly agree	Disagree	Strongly agree	Strongly agree	Strongly agree	Strongly agree	Strongly agree	Strongly agree	Strongly agree	Strongly agree	Neutral	Strongly agree	Strongly agree	Strongly agree	Strongly agree	Strongly agree	Strongly agree	Agree	Strongly agree	Agree	Strongly agree	Strongly agree	Strongly agree	Strongly agree
Neutral	Agree	Strongly agree	Strongly agree	Neutral	Neutral	Strongly agree	Agree	Strongly agree	Agree	Agree	Strongly agree	Neutral	Strongly agree	Strongly agree	Strongly agree	Agree	Strongly agree	Agree	Strongly agree	Agree	Agree	Agree	Agree	Agree	Strongly agree	Strongly agree	Neutral	Neutral	Neutral
Agree	Strongly agree	Strongly agree	Strongly agree	Strongly agree	Agree	Neutral	Agree	Strongly agree	Agree	Agree	Agree	Strongly agree	Strongly agree	Strongly agree	Neutral	Strongly agree	Strongly agree	Agree	Strongly agree	Strongly agree	Strongly agree	Agree	Strongly agree	Agree	Agree	Strongly agree	Strongly agree	Strongly agree	Neutral
Strongly agree	Neutral	Strongly agree	Strongly agree	Agree	Agree	Strongly agree	Agree	Strongly agree	Strongly agree	Strongly disagree	Agree	Neutral	Agree	Strongly agree	Strongly agree	Strongly agree	Strongly agree	Strongly agree	Strongly agree	Strongly agree	Strongly agree	Strongly agree	Agree	Strongly agree	Strongly agree	Agree	Strongly agree	Strongly agree	Neutral
Disagree	Disagree	Strongly agree	Agree	Agree	Agree	Agree	Neutral	Strongly agree	Agree	Strongly agree	Strongly agree	Strongly disagree	Neutral	Disagree	Agree	Neutral	Strongly agree	Neutral	Agree	Strongly agree	Neutral	Strongly disagree	Agree	Strongly disagree	Strongly agree	Agree	Strongly agree	Strongly agree	Strongly agree

## Sheet: Round#2
Item#X	Item#5	Item#16	Item#17	Item#23
Agree	Agree	Agree	Strongly agree	Agree
Agree	Strongly agree	Agree	Strongly agree	Agree
Agree	Agree	Agree	Agree	Agree
Agree	Agree	Disagree	Agree	Agree
Neutral	Agree	Agree	Agree	Agree
Agree	Strongly agree	Strongly agree	Strongly agree	Strongly agree
Neutral	Disagree	Strongly agree	Neutral	Neutral
Agree	Agree	Neutral	Agree	Strongly agree
Neutral	Agree	Agree	Agree	Strongly agree
Agree	Neutral	Agree	Agree	Neutral
Agree	Agree	Strongly agree	Agree	Agree
Agree	Strongly agree	Strongly agree	Agree	Agree
Agree	Strongly agree	Agree	Agree	Agree
Agree	Disagree	Strongly agree	Agree	Disagree
Strongly agree	Agree	Strongly agree	Agree	Agree
Neutral	Agree	Strongly agree	Agree	Strongly agree
Disagree	Disagree	Neutral	Agree	Agree
Agree	Agree	Neutral	Neutral	Agree
Agree	Agree	Agree	Neutral	Agree
Strongly disagree	Strongly disagree	Agree	Agree	Strongly agree
Agree	Agree	Agree	Agree	Agree
Strongly agree	Strongly disagree	Agree	Agree	Agree
Strongly disagree	Disagree	Agree	Agree	Agree
Disagree	Strongly agree	Agree	Agree	Strongly agree
Agree	Agree	Agree	Agree	Agree
Agree	Agree	Agree	Agree	Agree
Agree	Neutral	Agree	Disagree	Disagree
Agree	Strongly agree	Strongly agree	Strongly agree	Strongly agree
Strongly agree	Agree	Strongly agree	Neutral	Strongly agree
Agree	Agree	Strongly agree	Strongly agree	Agree
Agree	Neutral	Agree	Agree	Strongly agree
Agree	Agree	Agree	Neutral	Strongly agree
Neutral	Agree	Agree	Agree	Agree
Agree	Agree	Agree	Agree	Agree
Agree	Agree	Agree	Agree	Agree
Strongly agree	Strongly agree	Disagree	Agree	Strongly agree
Neutral	Agree	Disagree	Agree	Neutral
Disagree	Strongly agree	Agree	Strongly agree	Agree
Strongly agree	Agree	Strongly agree	Agree	Agree
Agree	Agree	Agree	Strongly agree	Strongly agree
Strongly agree	Agree	Agree	Strongly agree	Disagree

## Sheet: Round#4
Study Design	Imaging Data	Segmentation	Image Processing and Feature Extraction	Feature Processing	Preparation for Modeling	Metrics and Comparison	Testing	Open Science	Item1	Item2	Item3	Item4	Item5	Item6	Item7	Item8	Item9	Item10	Item11	Item12	Item13	Item14	Item15	Item16	Item17	Item18	Item19	Item20	Item21	Item22	Item23	Item24	Item25	Item26	Item27	Item28	Item29	Item30
1	6	5	4	3	9	8	2	7	1	3	2	2	3	1	4	2	3	1	2	1	3	2	1	3	4	2	1	6	5	4	1	2	3	2	1	2	3	1
1	2	8	3	5	4	6	7	9	2	1	3	1	3	4	2	1	3	2	1	3	2	1	2	4	3	2	1	4	2	3	5	1	6	2	1	3	2	1
2	3	9	5	4	8	6	1	7	3	2	1	1	2	4	3	1	3	2	2	1	3	1	4	3	2	1	2	4	5	6	3	1	2	2	1	2	1	3
2	6	9	4	8	7	3	1	5	2	1	3	1	3	2	4	1	2	3	3	1	2	4	1	2	3	1	2	1	2	6	3	4	5	2	1	2	1	3
1	2	6	7	8	5	3	4	9	2	3	1	1	4	2	3	1	3	2	2	3	1	3	4	1	2	1	2	1	3	4	5	2	6	2	1	1	2	3
1	4	5	2	3	6	7	8	9	2	3	1	4	3	1	2	1	3	2	1	2	3	2	3	4	1	2	1	4	1	2	5	6	3	2	1	2	1	3
7	9	8	5	4	3	2	1	6	3	2	1	4	1	2	3	1	3	2	1	3	2	2	1	4	3	1	2	1	2	3	6	5	4	2	1	2	1	3
2	1	3	4	8	7	6	5	9	3	2	1	1	2	4	3	1	3	2	1	3	2	3	4	2	1	1	2	4	5	3	6	1	2	2	1	1	2	3
2	8	9	3	7	5	4	6	1	1	2	3	4	3	1	2	1	2	3	3	1	2	2	1	3	4	1	2	4	3	5	6	1	2	1	2	2	1	3
2	3	9	5	6	7	4	8	1	3	2	1	2	3	1	4	1	2	3	1	2	3	3	4	2	1	2	1	2	3	4	6	1	5	2	1	2	1	3
1	4	6	5	2	7	3	8	9	3	2	1	4	1	3	2	1	3	2	1	3	2	4	3	1	2	2	1	4	2	3	6	1	5	2	1	3	1	2
1	2	3	7	8	9	4	5	6	3	2	1	1	2	3	4	1	2	3	1	3	2	3	2	1	4	1	2	1	3	4	5	6	2	1	2	2	1	3
4	6	5	3	2	1	7	8	9	3	2	1	2	3	1	4	1	2	3	2	3	1	3	1	2	4	1	2	1	2	4	5	3	6	2	1	2	3	1
1	8	7	6	5	4	3	2	9	2	3	1	3	2	1	4	1	2	3	3	2	1	1	2	3	4	1	2	1	5	6	4	2	3	1	2	3	2	1
1	2	8	4	5	6	7	3	9	3	1	2	1	3	2	4	1	2	3	1	2	3	1	2	3	4	1	2	1	5	2	4	3	6	2	1	3	2	1
5	7	8	6	9	1	3	4	2	3	2	1	1	4	2	3	1	2	3	1	3	2	4	3	1	2	1	2	1	3	6	5	2	4	1	2	1	2	3
3	5	9	4	8	6	7	2	1	1	3	2	1	4	2	3	2	3	1	3	1	2	4	3	1	2	1	2	4	5	3	6	1	2	2	1	3	2	1
6	4	7	2	9	8	1	5	3	3	2	1	1	3	2	4	1	3	2	1	2	3	1	4	2	3	1	2	1	4	3	5	2	6	2	1	2	3	1
2	7	9	5	3	6	1	4	8	3	1	2	4	1	2	3	1	2	3	2	1	3	4	2	1	3	1	2	2	4	3	5	1	6	2	1	3	2	1
2	1	9	3	7	6	8	5	4	2	3	1	2	4	1	3	1	2	3	1	2	3	3	4	1	2	1	2	1	3	2	5	4	6	1	2	3	1	2
1	4	5	6	7	8	2	3	9	1	2	3	2	3	1	4	1	2	3	1	2	3	3	2	1	4	2	1	1	6	5	4	3	2	2	1	1	3	2
2	9	8	7	6	3	4	5	1	1	2	3	3	2	4	1	2	3	1	3	1	2	4	3	2	1	1	2	6	5	4	1	2	3	1	2	3	1	2
1	3	5	4	6	8	2	7	9	3	1	2	4	3	1	2	1	3	2	1	2	3	2	4	1	3	1	2	2	4	5	3	1	6	2	1	1	3	2
1	2	4	5	6	7	8	3	9	1	2	3	4	3	1	2	1	2	3	1	2	3	1	2	3	4	1	2	1	2	3	4	5	6	1	2	3	2	1
1	4	7	3	5	8	6	2	9	1	3	2	3	4	2	1	1	3	2	1	3	2	3	2	1	4	1	2	1	2	3	4	5	6	2	1	1	3	2
1	4	3	2	8	9	5	6	7	2	3	1	4	1	2	3	2	1	3	2	3	1	2	4	3	1	2	1	1	2	4	3	5	6	2	1	1	3	2
9	5	8	7	2	1	4	3	6	3	1	2	2	3	4	1	1	2	3	1	3	2	2	3	1	4	1	2	2	1	5	6	3	4	2	1	1	2	3
9	1	2	3	4	5	7	6	8	2	1	3	1	3	2	4	2	1	3	1	3	2	3	4	1	2	1	2	1	2	4	3	5	6	2	1	2	1	3
1	2	4	6	7	5	3	8	9	1	2	3	2	1	3	4	1	2	3	1	2	3	2	3	1	4	1	2	3	4	5	6	1	2	1	2	1	2	3
1	8	9	7	6	2	4	5	3	3	2	1	1	2	3	4	1	2	3	1	2	3	1	2	3	4	2	1	6	4	5	1	2	3	1	2	3	2	1
1	4	8	5	7	6	3	2	9	3	1	2	3	4	2	1	1	3	2	1	3	2	4	3	2	1	1	2	2	4	6	3	1	5	2	1	1	2	3
1	2	8	6	7	5	3	4	9	3	2	1	1	2	3	4	1	2	3	1	3	2	2	3	1	4	1	2	1	5	4	6	2	3	1	2	3	1	2
1	3	7	6	4	2	8	5	9	3	1	2	4	1	2	3	1	2	3	2	3	1	3	4	1	2	2	1	1	2	3	6	5	4	2	1	1	2	3
1	3	2	4	6	7	8	5	9	3	2	1	2	3	1	4	1	2	3	1	2	3	3	4	1	2	1	2	1	2	5	3	6	4	2	1	1	3	2
2	1	8	3	4	5	6	7	9	3	2	1	2	1	3	4	1	2	3	1	3	2	1	2	3	4	1	2	4	1	6	5	2	3	1	2	3	2	1
5	8	7	2	3	6	4	9	1	2	3	1	4	2	3	1	1	3	2	2	3	1	3	2	1	4	1	2	1	4	5	6	3	2	2	1	3	1	2
8	1	6	2	3	5	7	4	9	3	2	1	3	2	1	4	1	2	3	2	3	1	1	4	3	2	1	2	1	5	6	4	2	3	2	1	3	1	2
9	8	7	6	5	4	3	2	1	3	1	2	3	4	1	2	1	3	2	3	2	1	4	3	2	1	2	1	1	5	6	4	2	3	1	2	3	1	2
1	2	6	3	7	9	4	8	5	2	1	3	3	2	1	4	1	2	3	1	3	2	4	2	1	3	2	1	1	4	5	6	2	3	2	1	1	3	2
1	2	4	3	5	6	7	8	9	1	2	3	1	2	4	3	3	2	1	1	2	3	4	3	1	2	2	1	1	3	2	4	6	5	2	1	1	2	3
1	2	3	4	7	6	5	8	9	1	3	2	2	1	3	4	2	1	3	1	3	2	3	1	4	2	1	2	1	4	5	6	3	2	1	2	1	3	2
1	2	3	4	5	6	7	8	9	3	2	1	4	1	2	3	2	1	3	2	3	1	4	3	1	2	1	2	3	2	1	5	4	6	2	1	3	2	1

## Sheet: info
The number of the items matches those of the final METRICS tool.
Item#X, i.e., prospective data collection, stands for the excluded item from the final METRICS tool.
Please note Item#17 is missing in Round#1, which is the proposed item in Round#1 to be voted in Round#2.
